# Supplementary material for: Development of a new hazard scoring system in primary neuronal cell cultures for drug-induced acute neuronal toxicity identification in early drug discovery
Source: Front Pharmacol. 2024 May 30;15:1308547. doi: 10.3389/fphar.2024.1308547 (PMC11170107; doi:10.3389/fphar.2024.1308547)
Supplement: Supplementary file 1 [file Table2.XLSX]

## Sheet: Sheet 1
Compound	Parameter	Lower.TI	Upper.TI	Remark
DMSO	Median.Mean.ISI	-4.9861480467553	17.9873076927839	Two-sided interval
PTX	Median.Mean.ISI	-29.7077110563221	0.613176469748151	One-sided interval
MK801	Median.Mean.ISI	-38.0523778263135	23.0706171619227	One-sided interval
Amitryptiline	Median.Mean.ISI	-60.4920412142822	9.95992105598052	One-sided interval
Muscimol	Median.Mean.ISI	-100	1.88503090528545	One-sided interval
caffeine	Median.Mean.ISI	-1.25108403888558	10.2741976800864	One-sided interval
DMSO	Area.Under.Cross.Correlation	-61.308938900604	57.2789396580994	Two-sided interval
PTX	Area.Under.Cross.Correlation	-46.5186803706801	62.454725341856	One-sided interval
MK801	Area.Under.Cross.Correlation	-94.3346353616261	-47.2494471177046	One-sided interval
Amitryptiline	Area.Under.Cross.Correlation	-100	-28.7502382735837	One-sided interval
Muscimol	Area.Under.Cross.Correlation	-100	-21.9886215608696	One-sided interval
caffeine	Area.Under.Cross.Correlation	6.33642945384642	111.481134914454	One-sided interval
DMSO	Burst.Duration...Avg.(s.	-37.3815647912206	36.5858854806183	Two-sided interval
PTX	Burst.Duration...Avg.(s.	-2.0126650582699	280.422905145568	One-sided interval
MK801	Burst.Duration...Avg.(s.	-41.3829432135705	248.795920388072	One-sided interval
Amitryptiline	Burst.Duration...Avg.(s.	-100	2740.08947679476	One-sided interval
Muscimol	Burst.Duration...Avg.(s.	-100	465.473996707384	One-sided interval
caffeine	Burst.Duration...Avg.(s.	-5.73033535159237	16.2238515143711	One-sided interval
DMSO	Mean.Firing.Rate..Hz.	-44.1035675839654	51.4523852547886	Two-sided interval
PTX	Mean.Firing.Rate..Hz.	-10.6249353871602	76.4312994049205	One-sided interval
MK801	Mean.Firing.Rate..Hz.	-92.3452037788166	-66.0723878861704	One-sided interval
Amitryptiline	Mean.Firing.Rate..Hz.	-100	-25.1903455581928	One-sided interval
Muscimol	Mean.Firing.Rate..Hz.	-100	-23.3350100603622	One-sided interval
caffeine	Mean.Firing.Rate..Hz.	8.913957041834	94.1713050684008	One-sided interval
DMSO	Median.Mean.ISI	-4.9861480467553	17.9873076927839
DMSO	Area.Under.Cross.Correlation	-61.308938900604	57.2789396580994
DMSO	Burst.Duration...Avg.(s.	-37.3815647912206	36.5858854806183
DMSO	Mean.Firing.Rate..Hz.	-44.1035675839654	51.4523852547886
