# Supplementary material for: Development of a new hazard scoring system in primary neuronal cell cultures for drug-induced acute neuronal toxicity identification in early drug discovery
Source: Front Pharmacol. 2024 May 30;15:1308547. doi: 10.3389/fphar.2024.1308547 (PMC11170107; doi:10.3389/fphar.2024.1308547)
Supplement: Supplementary file 3 [file Table1.XLSX]

## Sheet: Supplementary table 1
Compound name	CAS ID	Class of compounds	MOA	Free Cmax highest, µM	xFCmax (highest dose tested)	Percentage seizures of total number of ADRs	SIDER ADR on-/off-label	FDA prescription information at therapeutic dose (Convulsion/ Seizure/Lower the seizure threshold/withdrawal)	Classification*
Aspirin	50-78-2	Nonsteroidal anti-inflammatory drug	COX-1 and COX-2 inhibitor	43.4	6.91244	0.216048	not found on label	not found on label	No risk
Desloratadine	100643-71-8	Anti-allergic	Selective inhibition of H1 histamine receptor	0.01	30	0.783741	Postmarketing	not found on label	No risk
Pyridoxine	65-23-6	Vitamin B6 deficiency	Vitamin B6 deficiency and for the prophylaxis of isoniazid-induced peripheral neuropathy	0.28	3.57143	0.485126	not found on label	not found on label	No risk
Acetaminophen	103-90-2	Analgesic and antipyretic effects	COX-1, COX-2, and COX-3 inhibitor	0.54	185.185	0.438948	not found on label	not found on label	No risk
Salbutamol	18559-94-9	Treatment or prevention of bronchospasm	Beta2-adrenergic receptor agonist	0.056	17.8571	0.355484	not found on label	not found on label	No risk
Tropisetron	105826-92-4	Antiemetic	Serotonin 5HT-3 receptor antagonist	0.08	12.5	1.06667	not found on label	No Drug Package Labels found	No risk
Nicotine	54-11-5	Stimulatory alkaloid	Nicotinic cholinergic receptors agonist	0.18	16.6667	0.410739	not found on label	not found on label	No risk
Tolcapone	134308-13-7	Parkinson's disease	Catechol-O-methyltransferase (COMT) inhibitor	0.01	100	0.826446	not found on label	not found on label	No risk
Succinylcholine	306-40-1	Depolarizing skeletal muscle relaxant	Post-synaptic cholinergic receptors agonist	0.17	17.6471	0.791987	not found on label	not found on label	No risk
Propranolol	525-66-6	Hypertension	Non-selective beta adrenergic antagonist	0.12	25	0.810479	no frequency information	not found on label	No risk
Carbidopa	28860-95-9	Parkinson disease	Dopa decarboxylase inhibitor	0.55	18.1818	0.803213	no frequency information	on label	No risk
Pregabalin	148553-50-8	Anticonvulsant	Voltage-gated calcium channels antagonist	60	1.66667	0.803388	infrequent (0.1-1%)	not found on label	No risk
Olanzapine	132539-06-1	Antipsychotic	Dopamine, serotonin , α1-adrenergic, histamine and muscarinic receptors antagonist	0.018	16.6667	1.65592	postmarketing, rare	not found on label	No risk
Amoxapine	14028-44-5	Tricyclic antidepressant	Decreasing the reuptake of norepinephrine and serotonin	0.01	10	4.86425	no frequency information	on label	Risk
Rofecoxib	162011-90-7	Nonsteroidal anti-inflammatory drug	COX-2 inhibitor	0.13	23.0769	1.2136	not found on label	No Drug Package Labels found	No risk
Orphenadrine	83-98-7	Musculoskeletal pain	Muscarinic, histamine and NMDA antagonist	0.01	300	0.608305	not found on label	not found on label	No risk
Bumetanide	28395-03-1	Diuretic	Sodium-potassium ATPase pump inhibitor	0.012	83.3333	0.315568	not found on label	not found on label	No risk
Amoxicillin	26787-78-0	Antibiotic	Penicillin-binding protein 1 inhibitor	25.83	0.116144	0.164806	very rare, postmarketing	on label	No risk
Cyclizine	82-92-8	Antihistamine and antiemetic	Histamine H1 receptors antagonist	0.105	28.5714	1.79739	no frequency information	No Drug Package Labels found	No risk
Felbamate	25451-15-4	Anticonvulsant	NMDA receptors antagonist	181	5.52486	9.4112	not found on label	on label	Low risk
Carbamazepine	298-46-4	Anticonvulsant	Voltage-dependent sodium channels inhibitor	12.1	8.26446	5.28949	common	not found on label	Low risk
Bupropion	34841-39-9	Treatment of major depressive disorder	Norepinephrine and dopamine reuptake inhibitor	0.422	23.6967	5.77613	postmarketing — frequent	on label	Risk
Apomorphine	41372-20-7	Parkinson's disease	Dopamine D2 receptor agonist	0.0004	2500	0.381966	not found on label	not found on label	Low risk
Isoniazid	54-85-3	Antibiotic	Mycolic acids synthesis inhibitor	57	5.26316	0.675952	no frequency information	on label	Risk
Modafinil	68693-11-8	Stimulant (narcolepsy)	Unclear (inhibit the reuptake of dopamine, partial alpha 1B-adrenergic agonist)	19.6	5.10204	1.73897	postmarketing	not found on label	Risk
Ondansetron	99614-02-5	Antiemetic	Serotonin 5-HT3 receptor antagonist	0.0513	58.4795	1.34352	uncommon	on label	Risk
Valproic acid	1069-66-5	Anticonvulsant	Unclear (inhibit succinic semialdehyde dehydrogenase)	92	1.08696	4.854	not found on label	on label	Low risk
Tianeptine	66981-73-5	Atypical tricyclic antidepressant	mu-type opioid receptor (MOR) agonist	na	na	0.898345	n.a.	No Drug Package Labels found	Low risk
Strychnine	57-24-9	Toxin	Glycine agonist, AchR antagonist	na	na	0	n.a.	No Drug Package Labels found	Risk
Aripiprazole	129722-12-9	Atypical antipsychotic	Dopamine D2 and 5-HT1A receptors agonist	0.011	27.2727	1.17485	Postmarketing	on label	Risk
Pentylenetetrazole	54-95-5	Cough suppressant	Gamma-aminobutyric acid type A (GABAA) receptor antagonist	na	na	na	n.a.	No Drug Package Labels found	Risk
Linopirdine	105431-72-9	Cognitive enhancer	Potassium current KCNQ2-KCNQ3 proteins (M-channel) antagonist	3	33.3333	na	n.a.	No Drug Package Labels found	Risk
Clomipramine	303-49-1	Tricyclic antidepressant	Selective serotonin reuptake inhibitor (SRI),noradrenaline reuptake and α1-receptor inhibitor	0.009	33.3333	2.75377	infrequent, uncommon	on label	Risk
Lorazepam	846-49-1	Anxiolytic	Positive allosteric modulator of post-synaptic GABA-A ligand-gated chloride channel	0.022	45.4545	1.94941	postmarketing — 0.769%	on label	Risk
Promethazine	60-87-7	Anti-allergic	Histamine H1, dopamine, alpha adrenergic, muscarinic, and NMDA receptors antagonist	0.072	4.16667	1.63947	no frequency information	on label	Risk
Clonazepam	1622-61-3	Anticonvulsant	Positive allosteric modulator of post-synaptic GABA-A ligand-gated chloride channel	0.012	250	2.83095	not found on label	on label	Risk
Theophylline	58-55-9	Chronic asthma, lung diseases, bronchitis	Phosphodiesterase PDE3, PDE4 and adenosine receptors antagonist	26.58	11.2867	4.2336	3% - 21%	on label	Risk
Melperone	1622-79-3	Atypical antipsychotic	Dopamine D2 and serotonine 5HT2A receptors antagonist	0.24	41.6667	1.25561	n.a.	No Drug Package Labels found	Risk
Pilocarpine	92-13-7	Glaucoma	Muscarinic cholinergic agonist	0.375	26.6667	0.196528	not found on label	not found on label	Risk
Stiripentol	49763-96-4	Anticonvulsant	Positive allosteric modulator of post-synaptic GABA-A ligand-gated chloride channel	0.67	149.254	35.5435	not found on label	not found on label	Risk
Cyclothiazide	2259-96-3	Edema associated with congestive heart failure	Sodium-chloride symporter (SLC12A3) inhibitor	3	100	0	n.a.	No Drug Package Labels found	Risk
Sumatriptan	103628-46-2	Antimigraine	Serotonin receptor (5-HT1B and 5-HT1D) agonist	0.388	25.7732	0.828054	rare (<0.1%)	On label	Risk
Cinnarizine	298-57-7	Vertigo/meniere's disease	L-type and T-type voltage gated calcium channels inhibitor	0.05	60	0.159574	n.a.	No Drug Package Labels found	Risk
Perampanel	380917-97-5	Anticonvulsant	Non-competitive AMPA glutamate receptor antagonist	0.163	18.4049	7.30967	not found on label	not found on label	Low risk
Maprotiline	10262-69-8	Tetracyclic antidepressant	Norepinephrine reuptake inhibitor	0.0733	136.426	7.92372	no frequency information	No Drug Package Labels found	Risk
4-Aminopyridine	504-24-5	Multiple sclerosis (MS)	Potassium channel inhibitor	0.24	41.6667	2.35338	no frequency information	No Drug Package Labels found	Risk
Traxoprodil (CP-101606)	134234-12-1	Potential as a neuroprotectant (investigational)	Selective N-Methyl-D-aspartate (NMDA) receptor (NR2B subunit) antagonist	0.094	10.6383	na	n.a.	No Drug Package Labels found	Risk
Mefloquine	53230-10-7	Antimalarial agent	Unclear (targets the 80S ribosome of the Plasmodium falciparum)	0.084	357.143	2.09815	postmarketing	On label	Risk
Methylphenidate	113-45-1	Attention Deficit Hyperactivity Disorder (ADHD)	Unclear (norepinephrine–dopamine reuptake inhibitor (NDRI))	0.165	6.06061	0.927192	postmarketing	On label	Risk
Phenytoin	57-41-0	Anticonvulsant	Sodium channel inhibitor	8.127	3.6914	8.07531	infrequent (0.1-1%)	On label	Low risk
Diazepam	439-14-5	Anxiolytic	Positive allosteric modulators of the GABA type A receptors	0.059	50.8475	1.51124	no frequency information	On label	Low risk
Picrotoxin	124-87-8	CNS Stimulant	GABAAR non-competitive antagonist	na	na	na	n.a.	No Drug Package Labels found	Risk
Amitriptyline	549-18-8	Tricyclic antidepressant	Serotonin–norepinephrine reuptake inhibitor (SNRI)	0.173	17.341	1.44719	no frequency information	not found on label	Risk
Ergotamine	113-15-5	Antimigraine	Alpha-1 selective adrenergic agonist	0.0004	75	0.881834	not found on label	not found on label	Risk
Muscimol	2763-96-4	Parkinson's Disease (investigational)	GABAA receptors agonist	na	na	na	n.a.	No Drug Package Labels found	Risk
Clozapine	5786-21-0	Tricyclic antidepressant	Unclear (dopamine type 2 (D2) and the serotonin type 2A (5-HT2A) receptors antagonist)	0.07	14.2857	2.45175	postmarketing, 3%	On label	Risk
Dizocilpine (MK-801)	77086-21-6	Anesthetic and Anticonvulsant (Experimental)	N-methyl-D-aspartate (NMDA) receptor antagonist	na	na	na	n.a.	No Drug Package Labels found	Risk
Ethadione	520-77-4	Anticonvulsant (Experimental)	n.a.	na	na	na	n.a.	No Drug Package Labels found	Risk
Beclamide	501-68-8	Anticonvulsant (Experimental)	Reduce striatal dopamine and serotonin levels	na	na	0	n.a.	No Drug Package Labels found	Low risk
Levetiracetam	102767-28-2	Anticonvulsant	Unclear (Synaptic vesicle glycoprotein 2A agonist)	276.35	3.6186	15.5539	2.38% - 6%	On label	Low risk
Celecoxib	169590-42-5	Nonsteroidal anti-inflammatory drug	Selective noncompetitive inhibitor of cyclooxygenase-2 (COX-2) enzyme	0.41	7.31707	0.35529	not found on label	not found on label	Low risk
Loxapine	1977-10-2	Tricyclic antipsychotic	Dopamine and serotonin 5-HT2 antagonist	0.044	6.81818	1.96178	no frequency information	On label	Risk
Iprindole	5560-72-5	Atypical tricyclic antidepressant (Experimental)	Weak inhibitor of the reuptake of serotonin and norepinephrine and 5-HT2 receptors	0.24	12.5	0	n.a.	No Drug Package Labels found	Risk
Imipramine	50-49-7	Tricyclic antidepressant	Inhibit the neuronal reuptake of the neurotransmitters norepinephrine and serotonin	0.053	18.8679	1.53776	rare (<0.1%)	On label	Risk
Chlorpromazine	50-53-3	Antipsychotic	Dopamine receptors (subtypes D1, D2, D3 and D4) antagonist	0.054	55.5556	1.46786	no frequency information	On label	Risk
Donepezil	120014-06-4	Alzheimer's Disease	Acetylcholinesterase inhibitor	0.01	30	2.96994	postmarketing, frequent	On label	Risk
BayK 8644	71145-03-4	Experimental	L-type calcium channel agonist	na	na	na	n.a.	No Drug Package Labels found	No risk
Amphetamine	300-62-9	Attention Deficit Hyperactivity Disorder (ADHD)	Increase the activity of the neurotransmitters dopamine and norepinephrine	0.6	16.6667	1.04302	no frequency information	On label	Risk
Xanomeline	131986-45-3	Central nervous system disorders (Experimental)	Muscarinic acetylcholine receptor agonist	na	na	na	n.a.	No Drug Package Labels found	Risk
Quinacrine	83-89-6	Antimalarial agent	Unclear	0.13	23.0769	1.16959	n.a.	not found on label	No risk
Tertiapin	910044-56-3	Peptide (Experimental)	Inward rectifier potassium channels (Kir) and calcium activated potassium channels (BK) inhibitor	na	na	na	n.a.	No Drug Package Labels found	Low risk
Thioridazine	50-52-2	Antipsychotic	Dopamine D1 and D2 receptors antagonist	0.0863	3.47625	1.86973	not found on label	On label	Risk
Linifanib	796967-16-3	Leukemia (myeloid) (Investigational)	Vascular endothelial growth factor (VEGF) receptor-based kinase inhibitor	na	na	0	n.a.	No Drug Package Labels found
LSN2814617	1313498-08-6	Experimental	mGlu5 receptor modulator	na	na	na	n.a.	No Drug Package Labels found	Risk
Biperiden	514-65-8	Parkinson's disease	Muscarinic receptor antagonist	0.0033	303.03	1.63043	n.a.	No Drug Package Labels found	Low risk
Eglumetad (LY354740)	176199-48-7	Anxiety (Experimental)	Group-selective agonist for the group II metabotropic glutamate receptors	na	na	na	n.a.	No Drug Package Labels found	Risk
Quinolinic acid	89-00-9	Experimental	N-methyl-D-aspartate receptor agonist	na	na	na	n.a.	No Drug Package Labels found	Risk
LY 450108	376594-67-1	Depression and Parkinson's disease	Positive Allosteric Modulator of Glutamate receptor ionotropic AMPA	0.52	19.2308	na	n.a.	No Drug Package Labels found	Risk
Flindokalner	187523-35-9	Neuroprotective agent (Investigational)	Calcium activated large conductance potassium channels (BK) and KCNQ channels opener	0.34	29.4118	na	n.a.	No Drug Package Labels found	Risk
Iloperidone	133454-47-4	Atypical antipsychotic	Dopamine D2 and 5-HT2A receptor antagonist	0.012	8.33333	1.65289	not found on label	not found on label	Low risk
Potassium bromide	7758-02-3	Anticonvulsant	n.a.	na	na	4.83092	n.a.	not found on label	No risk
Trihexyphenidyl	144-11-6	Parkinson's disease	Non-selective muscarinic acetylcholine receptor antagonist	0.024	41.6667	0.797872	not found on label	not found on label	Risk
Caffeine	58-08-2	Stimulant	Adenosine receptor subtypes (A1, A2a, A2b, A3) antagonist	23.3	12.8755	1.56306	no frequency information	not found on label	Low risk
Methyldopa	555-30-6	Hypertension	Alpha-2 adrenergic agonist	3.3	30.303	0.10018	not found on label	not found on label	Low risk
Sorbitol	50-70-4	Laxative, pharmaceutical sweetener	na	na	na	0.613497	no frequency information	not found on label	No risk
Codeine	76-57-3	Opioid analgesic	Selective mu opioid receptor agonist	0.88	11.3636	0.365501	no frequency information	not found on label	Risk
Bromocriptine	25614-03-3	Parkinson's disease	Dopamine D2 receptor agonist	0.0014	2.14286	3.06294	postmarketing	On label	Risk
Eliprodil	119431-25-3	Parkinson Disease (Investigational)	Non-competitive NMDA glutamate receptor antagonist	na	na	na	n.a.	No Drug Package Labels found	Risk
GW-2580	870483-87-7	Oncology (Investigational)	Tyrosine kinase, cFMS kinase, inhibitor	na	na	na	n.a.	No Drug Package Labels found	Risk
Fluoxetine	54910-89-3	Antidepressant	Selective serotonin reuptake inhibitor	0.47	6.38298	1.97024	uncommon	On label	Risk
Ketamine	6740-88-1	Rapid-acting general anesthetic	NMDA receptor antagonist	1.74	1.72414	1.96664	no frequency information	not found on label	Low risk
Doxorubicin	23214-92-8	Oncology	Antimitotic and cytotoxic activity	3.99	2.50627	0.309941	postmarketing, uncommon	On label	Risk
Rislenemdaz (CERC-301)	808732-98-1	Major Depressive Disorder (Investigational)	Selective NMDA receptor subunit 2B (NR2B) antagonist	0.004	2500	na	n.a.	No Drug Package Labels found	Risk
Hydrazine	302-01-2	Isoniazid metabolite	na	na	na	na	n.a.	No Drug Package Labels found	Risk
Amiloride	2016-88-8	Hypertension	Amiloride-sensitive sodium channel and Acid-sensing ion channels inhibitor	0.0746	402.145	0.35057	not found on label	not found on label	No risk
Lamotrigine	84057-84-1	Anticonvulsant	Voltage-sensitive sodium channels inhibitor	8.6	3.48837	7.32486	1.9% - 4%	On label	Risk
Pethidine	57-42-1	Analgesic and sedative	Opioid agonist	0.25	12	0.980929	no frequency information	No Drug Package Labels found	Risk
Pexidartinib	1029044-16-3	Antitumor agent	Colony-stimulating factor (CSF1)/CSF1 receptor pathway inhibitor	0.1	100	0.5386	n.a.	not found on label	Risk
XE-991	122955-13-9	Experimental	Selective KCNQ channel blocker	na	na	na	n.a.	No Drug Package Labels found	Risk
Tranexamic Acid	1197-18-8	Antifibrinolytic	Inhibits the activation of plasminogen	101.25	0.0987654	1.50045	postmarketing	On label	Risk
Pentobarbital	76-74-4	Sedative	Positive allosteric modulator of post-synaptic GABA-A ligand-gated chloride channel	5.1	58.8235	3.3557	not found on label	not found on label	Risk
Entacapone	130929-57-6	Parkinson's disease	Selective, reversible catechol-O-methyl transferase (COMT) inhibitor	0.13	23.0769	0.420389	no frequency information	not found on label	Risk
Moxifloxacin	354812-41-2	Antibiotic	Inhibition of the enzymes topoisomerase II (DNA gyrase) and topoisomerase IV	8.134	12.2941	0.689776	uncommon	On label	Risk
pazopanib	444731-52-6	Antineoplastic agent	Multitargeted tyrosine kinase inhibitor	1.33	2.25564	0.45652	not found on label	not found on label	Risk
Amantadine	768-94-5	Dyskinesia in Parkinson	Unclear (increase in dopamine release)	2.84	3.52113	2.72597	rare (<0.1%)	On label	Risk
Gabapentin	60142-96-3	Anticonvulsant	Voltage-gated calcium channels inhibitor and KCNQ channels activator	2.08	0.480769	1.76618	postmarketing	On label	Risk
Methazolamide	554-57-4	Glaucoma	Carbonic anhydrase inhibitor	20.4	4.90196	0	no frequency information	On label	Risk
Glycine	56-40-6	Non-essential amino acid	Substrate of receptors	na	na	3.14465	no frequency information	not found on label	Low risk
Amfepramone (also known as diethylpropion)	134-80-5	Anorexiant	Sodium-dependent noradrenaline and dopamine transporters inhibitor	0.09	33.3333	1.2037	n.a.	No Drug Package Labels found	Risk
L-AP 4	23052-81-5	Experimental	Group-selective agonist for the group III metabotropic glutamate receptors (mGluR4/6/7/8)	na	na	na	n.a.	No Drug Package Labels found	Risk
Dexamethasone	50-02-2	Glucocorticoid	Glucocorticoid receptor agonist	0.025	120	0.521823	no frequency information	On label	Risk
Sotuletinib	953769-46-5	Oncology (Investigational)	Colony-stimulating factor1 receptor (CSF1R) antagonist	na	na	na	n.a.	No Drug Package Labels found	Risk
									23
									18
									70
